# Supplementary material for: Divergent Selection Promotes Intraspecific Genomic Differentiation in Spodoptera littoralis With Possible Involvement in Detoxification
Source: Ecol Evol. 2025 Mar 17;15(3):e70917. doi: 10.1002/ece3.70917 (PMC11917133; doi:10.1002/ece3.70917)
Supplement: Supplementary file 1 — Appendix S1. [file ECE3-15-e70917-s001.xlsx]

## Sheet: AppendixS1
Appendix S1. List of genes under putative divergent selection at Outliers of Genetic Differentiation in SA (Sub-Saharan Africa)
GENE_ID	CHROMOSOME	START	END	Gene Name
SPLIT_LOCUS11932	8	7329172	7332221	39s ribosomal protein mitochondrial
SPLIT_LOCUS11933	8	7332606	7334812	60s ribosomal protein l9
SPLIT_LOCUS11935	8	7366606	7368884	calcium calmodulin-dependent protein kinase type 1
SPLIT_LOCUS11936	8	7373223	7379837	protein sly1 homolog
SPLIT_LOCUS11937	8	7382472	7402730	chitin deacetylase 4
SPLIT_LOCUS11942	8	7826181	7836810	transport and golgi organization protein 1
SPLIT_LOCUS11943	8	7838597	7846867	xanthine dehydrogenase
SPLIT_LOCUS11944	8	7849747	7857517	xanthine dehydrogenase
SPLIT_LOCUS11945	8	7858989	7859708	cytochrome c oxidase protein 20 homolog
SPLIT_LOCUS11973	8	8430554	8439389	glycogen phosphorylase
SPLIT_LOCUS11974	8	8443155	8453158	galectin-4-like isoform x1
SPLIT_LOCUS11976	8	8471054	8472345	alkaline b-like
SPLIT_LOCUS11977	8	8472909	8474116	alkaline b-like
SPLIT_LOCUS11978	8	8478254	8480643	alkaline b-like
SPLIT_LOCUS11979	8	8482376	8483895	alkaline b-like
SPLIT_LOCUS11980	8	8487727	8488933	trypsin cft-1-like
SPLIT_LOCUS11981	8	8494654	8510169	signal-induced proliferation-associated 1-like protein 1
SPLIT_LOCUS11984	8	8538335	8552666	piwi-like protein siwi
SPLIT_LOCUS11986	8	8564028	8572336	synaptotagmin 1 isoform x1
SPLIT_LOCUS11987	8	8790678	8796420	uncharacterized protein isoform a
SPLIT_LOCUS11998	8	9140816	9168533	piwi-like protein siwi
SPLIT_LOCUS11999	8	9177936	9185633	piwi-like protein siwi
SPLIT_LOCUS12002	8	9208287	9216151	uridine phosphorylase 1 isoform x1
SPLIT_LOCUS12003	8	9224180	9230793	tetraspanin-13 isoform x1
SPLIT_LOCUS12004	8	9234066	9244793	transmembrane protein 177
SPLIT_LOCUS12005	8	9249710	9255758	condensin-2 complex subunit d3-like
SPLIT_LOCUS12006	8	9255972	9259587	condensin-2 complex subunit d3-like
SPLIT_LOCUS12007	8	9264125	9270583	atp-dependent dna helicase q5-like
SPLIT_LOCUS12008	8	9272657	9281473	multidrug resistance-associated protein 7
SPLIT_LOCUS12009	8	9281911	9283538	multidrug resistance-associated protein 7
SPLIT_LOCUS12014	8	9306104	9308578	mitochondrial import receptor subunit tom70
SPLIT_LOCUS12015	8	9309505	9311122	39s ribosomal protein mitochondrial
SPLIT_LOCUS12018	8	9333867	9336622	menin
SPLIT_LOCUS12019	8	9344204	9347086	pancreatic triacylglycerol lipase-like
SPLIT_LOCUS12020	8	9357786	9362120	exportin-1
SPLIT_LOCUS12021	8	9364825	9367738	cleft lip and palate transmembrane protein 1 homolog
SPLIT_LOCUS12022	8	9371360	9378436	e3 ubiquitin-protein ligase rnf8-like isoform x3
SPLIT_LOCUS12023	8	9436961	9438886	leucine-rich immunoglobulin-like domain and transmembrane domain-containing protein 2
SPLIT_LOCUS12033	8	9678376	9682161	cytoplasmic dynein 2 light intermediate chain 1
SPLIT_LOCUS12036	8	9693152	9695881	vacuolar protein sorting-associated protein 54
SPLIT_LOCUS12037	8	9697934	9705690	udp-n-acetylglucosamine--dolichyl-phosphate n-acetylglucosaminephosphotransferase
SPLIT_LOCUS12043	8	9745065	9752276	t-complex protein 1 subunit delta
SPLIT_LOCUS12044	8	9755597	9756998	mediator of rna polymerase ii transcription subunit 8
SPLIT_LOCUS12045	8	9758587	9761654	tata-box-binding protein
SPLIT_LOCUS12046	8	9774298	9777600	ribonucleoside-diphosphate reductase large subunit
SPLIT_LOCUS12047	8	9779188	9780510	syntaxin-5
SPLIT_LOCUS12048	8	9781486	9782695	magnesium transporter nipa2
SPLIT_LOCUS12049	8	9786012	9793474	pre-mrna-processing factor 40 homolog a isoform x2
SPLIT_LOCUS12050	8	9798385	9806374	wash complex subunit 7
SPLIT_LOCUS12051	8	9808417	9810042	tata-box-binding protein
SPLIT_LOCUS12052	8	9810653	9811883	eukaryotic translation initiation factor 3 subunit k
SPLIT_LOCUS12054	8	9826153	9852932	homeobox protein goosecoid-like
SPLIT_LOCUS12055	8	9870453	9874653	ww domain-binding protein 4
SPLIT_LOCUS12056	8	9875103	9877480	atp-dependent rna helicase me31b
SPLIT_LOCUS12057	8	9881920	9889781	e3 ubiquitin-protein ligase trim9
SPLIT_LOCUS12059	8	9981830	9986092	diapause hormone receptor
SPLIT_LOCUS12060	8	9996476	10014911	acyl- delta desaturase
SPLIT_LOCUS12093	8	10910174	10929525	hemicentin-2
SPLIT_LOCUS8482	3	2344226	2347449	CYP337B5
SPLIT_LOCUS8483	3	2456642	2458129	CYP321B1
SPLIT_LOCUS8484	3	2471279	2472766	CYP321B9v1
SPLIT_LOCUS8485	3	2475904	2477391	CYP321B9v2
SPLIT_LOCUS8486	3	2481108	2482598	CYP321B4
SPLIT_LOCUS8487	3	2485359	2486849	CYP321B11
SPLIT_LOCUS8491	3	2557382	2566421	alpha- -mannosyltransferase alg00000009
SPLIT_LOCUS8492	3	2571129	2573315	tubulin beta-1 chain
SPLIT_LOCUS8493	3	2573904	2575449	tubulin beta-4b chain
SPLIT_LOCUS8494	3	2576865	2578320	tubulin beta-4b chain-like
SPLIT_LOCUS8495	3	2700249	2708766	CYP9A158v2
SPLIT_LOCUS8496	3	2720094	2726296	CYP9A158v2
SPLIT_LOCUS8497	3	2737262	2790787	diacylglycerol kinase eta
SPLIT_LOCUS8498	3	2798747	2804242	probable glutamate--trna mitochondrial
SPLIT_LOCUS8501	3	2816210	2817255	nadh dehydrogenase
SPLIT_LOCUS8502	3	2818796	2826907	probable pseudouridine-5 -phosphatase
SPLIT_LOCUS8504	3	2888660	2916272	glypican-6 isoform x2
SPLIT_LOCUS8506	3	2929410	2940563	general transcription factor iif subunit 1
SPLIT_LOCUS8509	3	3027933	3063121	e3 ubiquitin-protein ligase rnf13-like

## Sheet: AppendixS2
Appendix S2. List of genes under putative divergent selection at Outliers of Genetic Differentiation in EGT (Egypt)
GENE_ID	CHROMOSOME	START	END	GENE NAME
SPLIT_LOCUS403	10	4123368	4133418	tenascin-like isoform x3
SPLIT_LOCUS407	10	4230896	4234205	protein fam50 homolog
SPLIT_LOCUS410	10	4241923	4242739	mitochondrial import inner membrane translocase subunit tim8
SPLIT_LOCUS411	10	4243091	4245419	adenosine deaminase-like protein
SPLIT_LOCUS412	10	4248753	4249564	uncharacterized protein loc103576834
SPLIT_LOCUS413	10	4263213	4273551	40s ribosomal protein s2
SPLIT_LOCUS414	10	4277032	4278467	probable dna-directed rna polymerases i and iii subunit rpac2
SPLIT_LOCUS415	10	4288808	4295368	CYP4L10
SPLIT_LOCUS416	10	4297346	4307038	CYP4L9
SPLIT_LOCUS417	10	4309378	4329638	CYP4L12
SPLIT_LOCUS418	10	4383863	4399153	CYP333B3
SPLIT_LOCUS419	10	4399837	4408442	CYP333B4
SPLIT_LOCUS421	10	4453775	4455476	carboxypeptidase q-like
SPLIT_LOCUS423	10	4658843	4660910	carboxypeptidase q-like isoform x1
SPLIT_LOCUS424	10	4701679	4709849	trimethyllysine mitochondrial
SPLIT_LOCUS426	10	4834145	4848563	synaptotagmin-5 isoform x1
SPLIT_LOCUS13069	Z	14097168	14100240	coatomer subunit gamma
SPLIT_LOCUS13070	Z	14117172	14136347	period circadian protein isoform x2
SPLIT_LOCUS13071	Z	14147903	14167942	protein grindelwald
SPLIT_LOCUS13077	Z	14280719	14298075	v-type proton atpase 116 kda subunit a
SPLIT_LOCUS13079	Z	14320254	14321717	lipase 3-like
SPLIT_LOCUS13082	Z	14456985	14522902	discoidin domain-containing receptor 2-like
SPLIT_LOCUS13087	Z	14574693	14575529	cytochrome b-c1 complex subunit mitochondrial
SPLIT_LOCUS13089	Z	14600370	14617028	ubiquitin carboxyl-terminal hydrolase 35-like isoform x1
SPLIT_LOCUS13091	Z	14633894	14656380	sparc-related modular calcium-binding protein 1 isoform x1
SPLIT_LOCUS13093	Z	14661668	14665054	olfactory receptor 13
SPLIT_LOCUS13094	Z	14665842	14668328	bpti kunitz domain-containing
SPLIT_LOCUS13096	Z	14669559	14672512	bpti kunitz domain-containing
SPLIT_LOCUS13098	Z	14730091	14744346	t-cell acute lymphocytic leukemia protein 1 homolog
SPLIT_LOCUS13099	Z	14750195	14752553	probable palmitoyltransferase zdhhc16
SPLIT_LOCUS13100	Z	14755180	14756911	circadian locomoter output cycles protein kaput-like
SPLIT_LOCUS13103	Z	14812809	14825301	multidrug resistance protein homolog 49-like
SPLIT_LOCUS13104	Z	14830694	14847700	multidrug resistance protein homolog 49-like
SPLIT_LOCUS13108	Z	14935560	14943754	prostaglandin e synthase 2
SPLIT_LOCUS13110	Z	14970463	14975387	surfeit locus protein 1
SPLIT_LOCUS13111	Z	14980757	14986684	uncharacterized protein loc110373867
SPLIT_LOCUS13112	Z	14992786	15009686	acetyl-coenzyme a synthetase
SPLIT_LOCUS13113	Z	15014202	15034238	membrane-bound transcription factor site-1 protease
SPLIT_LOCUS13116	Z	15048538	15056060	protein srek1ip1-like
SPLIT_LOCUS13117	Z	15049423	15051977	lysophospholipase-like protein 1
SPLIT_LOCUS13118	Z	15058120	15063976	6-phosphogluconate decarboxylating
SPLIT_LOCUS13122	Z	15146692	15155911	e3 ubiquitin-protein ligase rnf220-like
SPLIT_LOCUS13124	Z	15174529	15176339	cdc42 homolog
SPLIT_LOCUS13126	Z	15179468	15184235	peroxiredoxin-6
SPLIT_LOCUS13130	Z	15285106	15291070	ubiquitin carboxyl-terminal hydrolase isozyme l5
SPLIT_LOCUS13131	Z	15299208	15301794	lysophospholipid acyltransferase 5
SPLIT_LOCUS13132	Z	15331416	15334345	enolase
SPLIT_LOCUS13133	Z	15347741	15352331	dephospho- kinase domain-containing protein
SPLIT_LOCUS13136	Z	15370226	15385078	autophagy-related protein 9a
SPLIT_LOCUS13138	Z	15439063	15446146	d-3-phosphoglycerate dehydrogenase
SPLIT_LOCUS13141	Z	15521316	15567286	5 -amp-activated protein kinase subunit gamma-1 isoform x6
SPLIT_LOCUS13142	Z	15574089	15731781	probable cationic amino acid transporter
SPLIT_LOCUS13144	Z	15883318	15885742	neurocalcin homolog
SPLIT_LOCUS13145	Z	15892557	15898090	neuronal calcium sensor 2
SPLIT_LOCUS13149	Z	15980322	16034574	tyrosine-protein kinase pr2
SPLIT_LOCUS13150	Z	16035094	16037363	tyrosine-protein kinase pr2
SPLIT_LOCUS13156	Z	16232624	16251435	forkhead box protein f1-like

## Sheet: AppendixS3
Appendix S3. List of genes under putative divergent selection at Outliers of Genetic Differentiation in Europe (ML, Montpellier, France)
GENE_ID	CHROMOSOME	START	END	GENE NAME
SPLIT_LOCUS11961	8	8134641	8197926	glucose dehydrogenase
SPLIT_LOCUS11987	8	8790678	8796420	uncharacterized protein isoform a
SPLIT_LOCUS11988	8	8879392	8884314	duf2662 domain-containing protein
SPLIT_LOCUS11990	8	8889596	8891609	39s ribosomal protein mitochondrial
